# Supplementary material for: Mapping the Common Carotid Artery Bifurcation Utilizing Anterior Neck Landmarks
Source: Diagnostics (Basel). 2026 May 29;16(11):1672. doi: 10.3390/diagnostics16111672 (PMC13257393; doi:10.3390/diagnostics16111672)
Supplement: Supplementary file 1 [file diagnostics-16-01672-s001.zip]

Archive with 3 entries (2 files):
- Datasheet for Diagnostics Updated.xlsx
- __MACOSX/
- __MACOSX/._Datasheet for Diagnostics Updated.xlsx
