# Supplementary material for: Mapping the Common Carotid Artery Bifurcation Utilizing Anterior Neck Landmarks
Source: Diagnostics (Basel). 2026 May 29;16(11):1672. doi: 10.3390/diagnostics16111672 (PMC13257393; doi:10.3390/diagnostics16111672)
Supplement: Supplementary file 1 [file diagnostics-16-01672-s001.zip › Datasheet for Diagnostics Updated.xlsx]

## Sheet: Sheet1
Donor #		RIGHT				LEFT
	Sex	CB to H	CB to M	location of CB	location of ST	CB to H	CB to M	location of CB	location of ST
1	Female	6.65	2.69	above hyoid	CB	5.26	8.67	above hyoid	CB
		6.87	1.65			6.17	9.38
		5.69	1.91			5.9	8.11
		6.40333	2.08333			5.77667	8.72
2	Female	9.98	19.22	above hyoid	CB	6.7	13.18	above hyoid	EC
		6.87	17.49			7.12	16.57
		7.93	17.97			7.96	14.85
		8.26	18.2267			7.26	14.8667
3	Female	N/A	N/A	N/A	N/A	8.46	11.53	above hyoid	CC
		N/A	N/A			9.19	12.71
		N/A	N/A			9.16	11.81
		N/A	N/A			8.93667	12.0167
4	Male	6.58	7.29	above hyoid	CC	7.25	12.58	above hyoid	CB
		7.15	9.26			8.18	8.42
		7.84	11.02			7.19	9.56
		7.19	9.19			7.54	10.1867
5	Male	14.2	20.86	hyoid	CB	13.14	18.24	hyoid	CB
		13.25	19.49			14.69	18.61
		13.43	18.23			13.64	18.33
		13.6267	19.5267			13.8233	18.3933
6	Male	17.67	26.4	hyoid	CC	10.73	22.43	hyoid	CB
		17.35	29.87			9.92	18.38
		17.36	30.37			10.91	20.68
		17.46	28.88			10.52	20.4967
7	Male	5.42	19.91	hyoid	EC	14.8	25.44	hyoid	CC
		6.3	21.07			16.94	23.61
		6.8	22.21			16.77	25.06
		6.17333	21.0633			16.17	24.7033
8	Male	4.27	10.22	hyoid	EC	5.27	18.59	above hyoid	CB
		5.57	13.77			5.37	15.72
		5.95	15.56			5.78	16.36
		5.26333	13.1833			5.47333	16.89
9	Female	10.21	20.27	hyoid	CB	2.54	12.19	hyoid	CC
		8.69	19.02			2.17	8.92
		9.76	22.38			2.46	11.08
		9.55333	20.5567			2.39	10.73
10	Male	8.01	12.86	hyoid	EC	10.47	16.69	top of hyoid	CB
		10.17	11.43			11.02	14.47
		10.71	14.32			11.1	15.26
		9.63	12.87			10.8633	15.4733
11	Female	16.79	26.46	in line with LP	IC	12.9	18.7	thyrohyoid interval	EC
		20.56	27.33			12.74	20.67
		19.95	25.76			13.26	20.12
		19.1	26.5167			12.9667	19.83
12	Female	12.28	24.45	hyoid	EC	6.25	11.97	top of hyoid	CB
		14.36	23.6			7	13.93
		14.26	24.55			5.97	13.91
		13.6333	24.2			6.40667	13.27
13	Male	10.14	19.28	top of hyoid	CB(IC)	6.04	25.67	top of hyoid	CC
		8.58	15.98			7.24	25.7
		9.23	19.59			7.91	26.02
		9.31667	18.2833			7.06333	25.7967
14	Male	16.3	38.78	top of hyoid	CC	14.95	38.08	thyrohyoid interval	CC
		16.2	32.15			16.12	38.17
		16.99	36.42			16.8	38.81
		16.4967	35.7833			15.9567	38.3533
15	Female	6.49	21.3	top of hyoid	EC	1.63	6.75	hyoid	EC
		5.52	18.72			2.77	10.73
		5.97	23.22			2.87	10.6
		5.99333	21.08			2.42333	9.36
16	Male	13.28	27.38	hyoid	CB	6	16.07	above hyoid	CB
		13.19	26.97			5.94	18.07
		13.42	29.62			6.23	18.26
		13.2967	27.99			6.05667	17.4667
17	Male	8.23	28.56	top of hyoid	EC	12.18	31.4	bottom of hyoid	CB
		9.12	26.05			14.07	33.88
		9.09	27.81			14.4	34.54
		8.81333	27.4733			13.55	33.2733
18	Female	11.16	27.56	thyrohyoid interval	EC	9.44	31.6	top of hyoid	CC
		10.74	26.81			9.75	27.44
		10.71	27.64			9.12	27.99
		10.87	27.3367			9.43667	29.01
19	Male	7.69	36.36	hyoid	CB	10.75	35.24	hyoid	CC
		9.13	43.04			10.74	36.41
		10.27	44.06			11.53	36.99
		9.03	41.1533			11.0067	36.2133
20	Female	9.42	18.88	top of hyoid	EC	12.99	17.94	thyrohyoid interval	EC
		10.58	18.6			13.25	18.64
		11.86	19.81			16.43	21.72
		10.62	19.0967			14.2233	19.4333
21	Male	19.09	24.96	hyoid	EC	18.43	31.65	hyoid	EC
		19.47	29.71			20.49	31.17
		19.74	31.86			21.61	33.46
		19.4333	28.8433			20.1767	32.0933
22	Female	5.2	11.73	top of hyoid	EC	5.01	17.32	hyoid	EC
		6.08	12.14			4.9	17.84
		6.17	12.25			5.55	17.47
		5.81667	12.04			5.15333	17.5433
23	Male	5.57	12.64	hyoid	EC	5.14	9.69	above hyoid	CB
		6.12	9.54			4.57	8.87
		6.48	11.86			4.92	9.07
		6.05667	11.3467			4.87667	9.21
24	Female	2.77	23.61	above hyoid	CC	9.54	29.4	top of hyoid	CB
		2.66	21.83			13.05	35.35
		2.88	22.31			8.73	25.36
		2.77	22.5833			10.44	30.0367
25	Male	6.37	24.46	top of hyoid	EC	6.79	17.65	hyoid	EC
		5.26	22.23			5.78	17.95
		7.54	25.23			7.96	18.67
		6.39	23.9733			6.84333	18.09
26	Female	16.23	28.31	hyoid	CB (IC)	16.7	25.05	hyoid	CB
		15.61	26.62			15.23	26.06
		15.82	26.25			15.87	24.26
		15.8867	27.06			15.9333	25.1233
27	Male	18.13	29.03	hyoid	CC	11.78	28.29	bottom of hyoid	CC
		15.5	28.82			12.49	28.58
		16.51	34.09			11.86	28.58
		16.7133	30.6467			12.0433	28.4833
28	Female	10.02	32.43	bottom of hyoid	CB	21.34	34.04	thyrohyoid interval	CC
		11.08	28.27			21.45	35.4
		10.87	32.23			21.6	34.5
		10.6567	30.9767			21.4633	34.6467
29	Male	-2.59	9.54	above hyoid	CC	11.54	15.44	above hyoid	CC
		-4.57	11.17			8.42	18.14
		-3.55	9.97			10.35	15.06
		-3.57	10.2267			10.1033	16.2133
30	Female	23.63	40.82	thyrohyoid interval	CC	20.61	35.65	below LP	CC
		23.77	38.02			19.63	43.83
		22.78	39.76			19.48	36.21
		23.3933	39.5333			19.9067	38.5633
31	Female	16.6	35.16	thyrohyoid interval	CB	12.07	25.64	thyrohyoid interval	EC
		15	37.06			10.12	27.04
		15.56	33.47			12.04	25.25
		15.72	35.23			11.41	25.9767
32	Male	-10.81	4.57	above hyoid	CB	3.96	18.41	above hyoid	EC
		-9.23	5.35			4.91	18.88
		-8.63	6.82			4.06	19.13
		-9.55667	5.58			4.31	18.8067
33	Female	10.48	29.02	above hyoid	CB	20.57	34.77	top of hyoid	EC
		10.09	33.74			9.8	25.94
		9.83	24.19			20.26	35.08
		10.1333	28.9833			16.8767	31.93
34	Male	23.03	38.67	thyrohyoid interval	EC	24.02	44.42	thyrohyoid interval	CB
		23.07	41.45			23.39	46.31
		22.71	38.29			21.73	43.41
		22.9367	39.47			23.0467	44.7133
35	Female	4.19	14.56	above hyoid	CB	10.34	21.04	above hyoid	EC
		3.94	14.97			8.76	20.47
		4.1	15.16			9.29	21.51
		4.07667	14.8967			9.46333	21.0067
36	Male	16.06	26.89	hyoid	CB	6.52	28.9	top of hyoid	CB
		15.2	27.42			6.17	28.42
		15.72	26.65			6.82	27.84
		15.66	26.9867			6.50333	28.3867
37	Female	12.65	21.32	top of hyoid	EC	8.53	19.75	top of hyoid	EC
		11.96	21.14			10.39	16.62
		12.49	20.58			8.44	18
		12.3667	21.0133			9.12	18.1233
38	Female	16.71	26.08	hyoid	EC	6.3	19.6	above hyoid	EC
		15.28	20.39			10.85	22.25
		15.12	20.39			10.47	22.14
		15.7033	22.2867			9.20667	21.33
39	Female	N/A	26.43	above hyoid	EC	8.59	17.32	above hyoid	CB
		N/A	17.57			7.04	15.83
		N/A	16.82			7.87	15.13
		N/A	20.2733			7.83333	16.0933
40	Female	11.4	23.12	hyoid	CC	12.36	21.61	bottom of hyoid	CC
		14.12	20.05			12.58	22.6
		13.91	20.99			13.85	21.69
		13.1433	21.3867			12.93	21.9667
41	Male	9.45	24.35	hyoid	EC	12.87	23.77	hyoid	EC
		9.34	22.89			14.26	19.4
		6.93	21.94			15.01	20.11
		8.57333	23.06			14.0467	21.0933
42	Male	22.2	34.86	bottom of hyoid	CB	23.32	38.9	thyrohyoid interval	CC
		21.78	37.37			21.8	36.22
		22.24	37.62			19.52	33.45
		22.0733	36.6167			21.5467	36.19
43	male	11.76	26.67	bottom of hyoid	CB	11.68	26.05	hyoid	CB
		11.4	26.75			11.4	26.41
		11.36	26.38			11.16	25.76
		11.5067	26.6			11.4133	26.0733
44	male	37.23	68.6	below laryngeal prominence	EC	23.65	53.45	thyrohyoid interval	EC
		36.45	68.52			23.89	52.72
		36.42	68.23			24.49	53.49
		36.7	68.45			24.01	53.22
45	female	22.21	39.78	bottom of hyoid	EC	23.58	42.87	below laryngeal prominence	EC
		23.04	40.52			22.5	42.42
		22.93	39.76			23.51	41.81
		22.7267	40.02			23.1967	42.3667
46	female	11.05	19.89	above hyoid	cc	5.36	21.06	above hyoid	cc
		10.65	20.64			5.14	21
		10.21	18.5			4.11	19.36
		10.6367	19.6767			4.87	20.4733
47	male	-2.94	29.04	above hyoid	CC	5.66	24.46	above hyoid	CC
		-3.2	29.49			6.17	23.81
		-3.07	30.36			5.35	25.01
		-3.07	29.63			5.72667	24.4267
48	male	17.2	26.92	hyoid	CC	15.72	25	hyoid	CB
		16.87	26.13			15.77	25.78
		17.53	26.81			15.21	24.61
		17.2	26.62			15.5667	25.13
49	male	4.92	21.85	above hyoid	CB	7.23	22.12	above hyoid	CB
		4.26	22.04			7.31	21.15
		4.28	22.52			7.05	21.3
		4.48667	22.1367			7.19667	21.5233
50	Female	3.17	15.06	above hyoid	EC	5.55	12.33	hyoid	EC
		2.9	15.11			5.13	11.51
		2.91	14.7			4.74	11.01
		2.99333	14.9567			5.14	11.6167
51	female	20.64	37.11	thyrohyoid interval	CB	7.94	21.79	hyoid	CB
		20.28	38.43			8.94	22.1
		20.53	38.64			8.01	21.96
		20.4833	38.06			8.29667	21.95
52	female	16.11	27.56	bottom of hyoid	EC	15.22	21.93	hyoid	CB
		16.31	28.19			15.95	22.3
		16.3	26.67			14.27	21.87
		16.24	27.4733			15.1467	22.0333
53	female	18.84	23.9	thyrohyoid interval	EC	15.14	23.05	thyrohyoid interval	EC
		18.78	24.61			14.33	23.85
		18.72	22.91			14.45	24.01
		18.78	23.8067			14.64	23.6367
54	female	0	12.97	In line with top of Hyoid	CC	-11.07	22.11	above hyoid	CC
		0	12.62			-10.93	24.14
		0	13.69			-11.81	23.04
		0	13.0933			-11.27	23.0967
55	female	15.74	31.12	hyoid	CC	19.43	37.83	thyrohyoid interval	CC
		15.53	31.12			18.86	37.83
		15.44	31.35			18.76	38.29
		15.57	31.1967			19.0167	37.9833
56	female	8.89	27.09	In line with top of Hyoid	CB	8.05	30.26	hyoid	CB
		9.02	27			8.03	29.71
		9.18	26.96			7.84	29.69
		9.03	27.0167			7.97333	29.8867
57	male	13.16	24.84	bottom of hyoid	EC	4.67	17.78	top of hyoid	CC
		13.28	25.23			4.79	17.23
		13.35	25.32			4.54	17.6
		13.2633	25.13			4.66667	17.5367
58	male	-9.8	6.39	above hyoid	EC	-12.46	12.02	above hyoid	CC
		-9.55	5.7			-12.7	12.77
		-10.28	6.75			-12.9	12.97
		-9.87667	6.28			-12.6867	12.5867
59	male	-6.91	21.12	In line with top of Hyoid	CC	-8.09	14.98	above hyoid	CB
		-7.15	21.34			-8.27	15.56
		-6.84	21.34			-7.89	15.55
		-6.96667	21.2667			-8.08333	15.3633
60	male	-7.91	22.43	above hyoid	CC	5.17	28.23	above hyoid	CC
		-7.9	23.11			4.17	27.4
		-7.63	22.59			4.4	27.14
		-7.81333	22.71			4.58	27.59
61	female	-3.59	5.38	above hyoid	CB	-1.46	6.95	above hyoid	EC
		-3.54	6.07			-1.4	6.99
		-3.52	5.33			-1.37	6.53
		-3.55	5.59333			-1.41	6.82333
62	female	8.53	24.87	above hyoid	CB	7.96	24.5	above hyoid	CB
		8.09	24.14			7.78	24.37
		8.18	24.49			8.32	24.34
		8.26667	24.5			8.02	24.4033
63	female	16.56	39.52	thyrohyoid interval	EC	10.97	33.56	bottom of hyoid	CB
		16.57	39.12			11.63	33.92
		16.49	40.03			11.85	33.75
		16.54	39.5567			11.4833	33.7433
64	male	9.44	27.89	In line with top of Hyoid	CC	14.73	29.42	in line with top of hyoid	CB
		9.48	27.59			15.15	28.94
		9.49	27.11			15.19	29.45
		9.47	27.53			15.0233	29.27
65	female	3.14	17.54	In line with top of Hyoid	CB	6.99	17.69	above hyoid	CC
		3.05	17.77			6.89	17.65
		3.04	17.75			6.97	17.32
		3.07667	17.6867			6.95	17.5533
66	female	23.89	35.34	inline with laryngeal prominence	EC	20.98	30.62	thyrohyoid interval	CC
		23.72	34.62			21.37	32.13
		23.7	34.71			21.43	32.01
		23.77	34.89			21.26	31.5867
67	male	11.54	21.02	In line with top of Hyoid	CB	4.43	14.25	above hyoid	CC
		11.01	21.05			4.35	14.21
		11.12	21			4.09	14.15
		11.2233	21.0233			4.29	14.2033
68	female	9.37	20.08	In line with top of Hyoid	EC	25.7	24.31	thyrohyoid interval	EC
		10.27	20.16			26.49	23.92
		9.47	20.72			26.53	23.48
		9.70333	20.32			26.24	23.9033
69	male	18.19	31.48	bottom of hyoid	CB	11.17	23.47	in line with top of hyoid	CC
		18.26	31.08			11.34	22.94
		18.04	31.12			11.35	23.64
		18.1633	31.2267			11.2867	23.35
70	female	4.85	18.14	In line with top of Hyoid	CC	20.32	29.79	thyrohyoid interval	CC
		5.25	17.23			20.44	29.57
		5.05	18.13			20.15	29.88
		5.05	17.8333			20.3033	29.7467
71	female	0	11.16	above hyoid	CC	1.19	13.66	above hyoid	CC
		0	11.92			1.12	12.43
		0	11.61			1.04	14.35
		0	11.5633			1.11667	13.48
72	female	23.91	36.4	thyrohyoid interval	CB	16.68	38.4	bottom of hyoid	CB
		24.14	36.08			17.13	38.41
		23.93	35.95			16.74	38.5
		23.9933	36.1433			16.85	38.4367
73	male	10.41	28.52	In line with top of Hyoid	CB	13	22.18	In line with top of Hyoid	CB
		10.06	28.36			13.34	21.16
		10.2	28.59			13.03	21.59
		10.2233	28.49			13.1233	21.6433
74	male	22.56	42	thyrohyoid interval	CB	34.27	50.72	inline with laryngeal prominence	CB
		22.72	41.09			34.29	51.92
		22.92	41.67			33.59	51.48
		22.7333	41.5867			34.05	51.3733
75	female	12.29	25.25	hyoid	CC	10.77	18.72	in line with top of hyoid	CC
		12.76	24.58			11.11	18.78
		12.5	24.8			10.55	19.17
		12.5167	24.8767			10.81	18.89
76	male	2.55	15.04	above hyoid	CC	2.15	10.8	above hyoid	N/A
		2.84	15.22			2.05	11.45
		2.94	14.8			2.35	22.25
		2.77667	15.02			2.18333	14.8333
77	male	5.75	29.59	In line with top of Hyoid	CB	4.9	22.92	above hyoid	CC
		5.94	30.92			4.71	21.35
		6.11	31.64			4.83	22.41
		5.93333	30.7167			4.81333	22.2267
78	male	15.06	32.98	bottom of hyoid	CB	18.17	27.32	bottom of hyoid	CC
		15.13	33.32			17.7	27.4
		15.36	33			17.96	26.42
		15.1833	33.1			17.9433	27.0467
79	male	1.8	18.9	above hyoid	CB	3.57	20.6	in line with top of hyoid	CB
		1.88	19.54			3.44	21.25
		1.87	19.84			3.62	20.96
		1.85	19.4267			3.54333	20.9367
80	male	10.28	21.75	In line with top of Hyoid	CC	13.41	23.86	in line with top of hyoid	CC
		10.3	22.26			12.89	23.42
		10.12	22.69			12.96	23.25
		10.2333	22.2333			13.0867	23.51
81	male	0	17.08	above hyoid	CB	N/A	N/A	N/A	N/A
		0	17.58			N/A	N/A
		0	17			N/A	N/A
		0	17.22			N/A	N/A
